# Supplementary material for: Three-Dimensional Spinal and Pelvic Alignment as Determinants of Anticipatory Core Muscle Activation
Source: J Clin Med. 2025 Nov 27;14(23):8432. doi: 10.3390/jcm14238432 (PMC12692764; doi:10.3390/jcm14238432)
Supplement: Supplementary file 1 [file jcm-14-08432-s001.zip]

Archive with 1 entries (1 files):
- jcm-3970731-supplementary.pdf
